# Supplementary material for: Another cat and mouse game: Deciphering the evolution of the SCGB superfamily and exploring the molecular similarity of major cat allergen Fel d 1 and mouse ABP using computational approaches
Source: PLoS One. 2018 May 17;13(5):e0197618. doi: 10.1371/journal.pone.0197618 (PMC5957422; doi:10.1371/journal.pone.0197618)
Supplement: S1 File — (XLSX) [file pone.0197618.s010.xlsx]

## Sheet: S1 File
126 protein sequence and ID
>EAW74018.1_UGHS1A
MKLAVTLTLVTLALCCSSASAEICPSFQRVIETLLMDTPSSYEAAMELFSPDQDMREAGAQLKKLVDTLP
QKPRESIIKLMEKIAQSSLCN
>EAW90678.1_UGHS1A
MKGSRALLLVALTLFCICRMATGEDNDEFFMDFLQTLLVGTPEELYEGTLGKYNVNEDAKAAMTELKSCR
DGLQPMHKAELVKLLVQVLGSQDGA
>NP_001091079.1_UGHS1C
MKGSRALLLVALTLFCICRMATGEDNDEFFMDFLQTLLVGTPEELYEGTLGKYNVNEDAKAAMTELKSCR
DGLQPMHKAELVKLLVQVLGSQDGA
>AAH69289.1_UGHS1D
MRLSVCLLLLTLALCCYRANAVVCQALGSEITGFLLAGKPVFKFQLAKFKAPLEAVAAKMEVKKCVDTMA
YEKRVLITKTLGKIAEKCDR
>EAW74009.1_UGHS1D
MKLSVCLLLVTLALCCYQANAEFCPALVSELLDFFFISEPLFKLSLAKFDAPPEAVAAKLGVKRCTDQMS
LQKRSLIAEVLVKILKKCSV
>EAW74008.1_MGHS2A
MKLLMVLMLAALLLHCYADSGCKLLEDMVEKTINSDISIPEYKELLQEFIDSDAAAEAMGKFKQCFLNQS
HRTLKNFGLMMHTVYDSIWCNMKSN
>EAW74010.1_MGHS2A
MKLLMVLMLAALSQHCYAGSGCPLLENVISKTINPQVSKTEYKELLQEFIDDNATTNAIDELKECFLNQT
DETLSNVEVFMQLIYDSSLCDLF
>Q4G0G5_MGHS2B
MRVTSATCALLLALICSVQLGDACLDIDKLLANVVFDVSQDLLKEELARYNPSPLTEESF
LNVQQCFANVSVTERFAHSVVIKKILQSNDCIEAAF
>EAW53751.1_UGHS3A
MKLAALLGLCVALSCSSAAAFLVGSAKPVAQPVAALESAAEAGAGTLANPLGTLNPLKLLLSSLGIPVNH
LIEGSQKCVAELGPQAVGAVKALKALLGALTVFG
>AAH24232.1_UGHS3A
MKLVTIFLLVTISLCSYSATAFLINKVPLPVDKLAPLPLDNILPFMDPLKLLLKTLGISVEHLVEGLRKC
VNELGPEASEAVKKLLEALSHLV
>AAH27518.1_UGMm1A
MKIAITITVVMLSICCSSASSDICPGFLQVLEALLMESESGYVASLKPFNPGSDLQNAGTQLKRLVDTLP
QETRINIMKLTEKILTSPLCKQDLRF
>NP_001268455.1_UGMm1B
MKLAGAVVILGAALLLLTSGGDCGICPAIKEDVRLFLNGTSEAYVEYVKQYKDDPVVLENTAKIKQCVNS
TLTEEDRAHATTFIEKIEASPLC
>NP_033726.1_UGMm1B
MKLTGALLLLGAALLLISEGDCGLCPALQRKVDLFLNGTTEEYVEYLKQFNENTKVLENAANIKKCSDRT
LTEEDKAQATSLINKITASRTC
>NP_001093212.1_UGMm1C
MKGSSALLLVALSLLCVCGLTRAEDDNEFFMEFLQTLLVGTPEELYEGPLGKYNVNDMAKSALSELKSCI
DELQPVHKEQLVKLLVQVLDAQEDT
>XP_008852574.1_UGNg1C
MKRNSTLLLVAFTLLCICGLATGEDDNEFFMEFLQTLLVGTTEELYEGPLGKYNVNDGAKAALNELKSCI
DGLKPVYKEELVKLLVQVLDGQEDT
>XP_005341658.1_UGIt1C
MKGSSTLLLVVLTLSFICGLTTGEDNNEFFMDFLQTLLVGTAEELYEGPLGKYNVNEDAKEALTELKSCI
DNLQPMHKAELVKLLVQVLGSQDDA
>XP_012625056.1UCMmu1C
MKGSSTLLLAALTMLCVCGLATAGENEDFFMDFLQTLLVGTTEELYEGPLGKYDINSNAKEALAELKSCI
DGLQPMHKEEMVKLLVQVLGNMDDA
>XP_006893245.1_UGEe1C
MKGSTTFLLAALALLCVCGPAGGEDNNEFFMDFLQTLLVGSPEELYEGPLGKYDVNADAKAALGELKSCI
DGLQPMHKAELVKLLVQVLGSQDGA
>XP_012633802.1UGMmu1D
MRLSVCLLLVILALACYEANAVLCPALASGMVGFLFAEKKILKLELAKFEAPKKDVAAKLEVKKCTDQMS
FGNRMEIEKILGAKKEKSRGPGRQ
>XP_006899935.1_UGEe1D
MRLSISLLLVTLALCSYQANGVVCPSLMVDMKSFVLDHKYILEAFLRSYGPPEEYVQAKMEVKKCVDEIS
LVEKMAVMKTLVKVLVACGVSDVHEFFSWPVYK
>XP_013216741.1_UGIt1D
MRLSVCVLLVTLALCCKQANGLACPTMVTELLEFLDFSPASYWLSLQKFKAPSENVDAKLEVKECTDQMS
ALDRNQIKAVLTEILLRKCTL
>NP_001297589.1_MGMm2B
MKGTVLLALLVSRELGFLTKETCLPFLSVYLGVVSGYRFWLRKELATFHPTVEEKKKAFEKIQDCYEEAG
LKTKTQDMKFMAAILFSPECKSYYTKEVLINILDKFSKK
>XP_006543525.1_MGMm2A
MKLVVLFMLVTIPICCYANGTSGCGILDNIINGTISSSVSEDKYLEMVKPYILLPSTRSAVKEFKQCFLS
QTEDTLSNVGLMMEIIFNSEECQQSS
>Q9JI02_MGMm2B
MKGTLLLLGLLVTGELSFQTTEACLPFFEGYASVLSGSRVWLYQELQAFNATAEEKVALEKIQDCFSEER
IRNILLEPKIMEAMVASPECLSYYGLDNIRSILDYISKLLGE
>NP_001186265.1_MGMm2B
MKGTLLLLGLLITGELSFQTTEACVPFFEGYASVVSGSRVWLYHELQSFDATAEEKVALEKIQGCYREER
LRNILLEPKIMEAMVASPECRSYYSLNNFRSILDFISNLLGE
>NP_473378.1_UGMm3A
MKLTTTFLVLCVALLSDSGVAFFMDSLAKPAVEPVAALAPAAEAVAGAVPSLPLSHLAILRFILASMGIP
LDPLIEGSRKCVTELGPEAVGAVKSLLGVLTMFG
>XP_007474238.1_UGMd3A
MKLTMGFLMAALTLCGSSAFAFFLDSPIKPPIQPTEIQNSIAKPVVESVPNPVLGNFSLLKLILRGLGIP
VDHLVEGSRKCVEELGSDSVGAVKNLLGALTYLG
>XP_008823468.1_UGNg3A
MKLISILLLVIISICSYSATAFFFNSVPLPVDKVLPLPVDNLLPLFDPLKMLLKTLGISVEHLVEGLRKC
VDDLAPEASEAVKKLLEALSHLV
>XP_008850449.1_UGNg3A
MKLTITFLLFGMALLSDSGAAFFVDSVAKSVAEPVGALAPAAEAVAGAVPSVPLNYFNLLKFILAGLGIP
MDHLIEGSRKCVTELGPEAVGAIKTLLGTLTLLG
>XP_005339389.1_UGIt3A
MKLIITFLVFYLSLLNYGDSFFVDSVVKPVAQPVAAVAPAVETVAGAVPKLPFTYFNPLKIMLASLGIPV
EHLIEGSRKCVTELGPEAVGAVKTLLGALTFFG
>XP_006893787.1UGEe3A
MKLVTLFLLVTVGICSYTANAFFMNSLPIPGSNLLPSLPVENIFSFLDPLKLVLKTLGISAEHLVEGLRK
CVNDLGPESCEAVKKLLEALSHLV
>AIQ80458.1_ABPMm
MKLAGAVVILGAALLLLTSGGDCGICPAIKEDVRLFLNGTSEEYVEYVKQYKDDPVILENTAKIKQCVDS
TLTEEDKIHATTFIEKIEASPLC
>AIQ80457.1_ABPMm
MMLAGAVVIFGVALLLLSSWGDCGICPAMKEDVHLFLNGTSEEYAEYVKQYKDDPEILENTEKIKQCVDS
TLMEEDKAHANGFIEKIEASPLC
>AIQ80456.1_ABPMm
MKLVAAVVILGAALLLLTSGGDCGICPAIKEDVRLFLNGTSEEYVEYVKQYKDDPVILENTAKINQCVDS
TLTEKDMTHTTTFLKKIEDSLLC
>AIQ80455.1_ABPMm
MKLAGAMVILGAALLLLTSGGDCGICPAIKEDVRLFLNGTSEAYVEYVKQYKDDPVTLENTAKIKQCVDS
TLTEEDRAHATTFIEKIEASPLC
>XP_003993553.2_UGFc1D
MRLFLSVLLVTLALCCYEANALPCPALVEDLSGFLLKPTSAFKVSLANYGAPPEAVQAVLDVKSCTDNIS
DSRRQALIKILGKITASCGI
>XP_023095989.1 secretoglobin family 1C member 1 [Felis catus]
MKGSSTLLLVALTLLCSCGLAIGDDNSDFFMDFLQTLLVGSPEELYEGPLGKYDVNADAKAALTELKSCI
DGLQPMHKAELIKLLVPRLGWGRGGHPIP
>P30438.2_FelD1Fc
MKGACVLVLLWAALLLISGGNCEICPAVKRDVDLFLTGTPDEYVEQVAQYKALPVVLENARILKNCVDAK
MTEEDKENALSVLDKIYTSPLC
>P30440.1_FelD1Fc
MRGALLVLALLVTQALGVKMAETCPIFYDVFFAVANGNELLLDLSLTKVNATEPERTAMKKIQDCYVENG
LISRVLDGLVMTTISSSKDCMGEAVQNTVEDLKLNTLGR
>NP_001041618.1_FelD1FcCH1
MLDAALPPCPTVAATADCEICPAVKRDVDLFLTGTPDEYVEQVAQYKALPVVLENARILKNCVDAKMTEE
DKENALSLLDKIYTSPLC
>2EJN_A_FelD1Fc
MEICPAVKRDVDLFLTGTPDEYVEQVAQYKALPVVLENARILKNCVDAKMTEEDKENALSLLDKIYTSPL
CVKMAETCPIFYDVFFAVANGNELLLDLSLTKVNATEPERTAMKKIQDCYVENGLISRVLDGLVMTTISS
SKDCMGEHHHHHH
>1PUO_A_FelD1Fc
VKMAETCPIFYDVFFAVANGNELLLDLSLTKVNATEPERTAMKKIQDCYVENGLISRVLDGLVMTTISSS
KDCMGEAVQNTVEDLKLNTLGREICPAVKRDVDLFLTGTPDEYVEQVAQYKALPVVLENARILKNCVDAK
MTEEDKENALSLLDKIYTSPLCLEHHHHHH
>1ZKR_A_FelD1FcCH1
MEICPAVKRDVDLFLTGTPDEYVEQVAQYKALPVVLENARILKNCVDAKMTEEDKENALSLLDKIYTSPL
CVKMAETCPIFYDVFFAVANGNELLLDLSLTKVNATEPERTAMKKIQDCYVENGLISRVLDGLVMTTISS
SKDCMGEHHHHHH
>CAA44345.1_FelD1Fc
MRGALLVLALLVTQALGVKMAETCPIFYDVFFAVANGNELLLDLSLTKVNATEPERTAMKKIQDCYVENG
LISRVLDGLVMIAINEYCMGEAVQNTVEDLKLNTLGR
>XP_012376835.1_UGDn1D
MRLGILFLLVTLALCCYQGEYHSNAVVCPNVLEELTAFLTGDDSSYKMILESYNPPPEDIEAKLEVKKCL
DQISAPKKQLIINITGKIVSYCDMQTLF
>XP_004447161.1_UGDn3A
MKLVTVFLLVTIGICSYSVTAFFISSLLRPVNNIAPLPLDNVLSFMDPLKNLLKTLGISVEHLVEGLKKC
VDELGPEASESVKKLLEALSYLV
>XP_004458362.1_UGDn3A
MKLPGPVFVLLCASLLGGYAAAFFVNSVAKPAAQPVAAVAPGWEAVAGAGASPFLNYANPLKLMLASLGI
PVDRLVEGSRKCVAELGPEAVGAVKMLLGALTLFG
>XP_004462325.1FelD1Dn
MKLPGTLVLLWVALLLPYHGNCDICPPVKNDVNLFLTGTPDEYVNNVAKYQDNPLILTNARNLKTCADAK
LTEEDKQHALTVLDKIYSNPRC
>XP_848275.1 secretoglobin family 1C member 1 [Canis lupus familiaris]
MKGSSTLLLVALSLLCSCGLASDEDSSEFFMDFLQTLLVGSPEELYEGPLGKYDVNADAKAALTELKSCI
DGLQPMHKAELVKLLVQVLGSEDEA
>XP_003435449.2_UGClf1D
MRLSLSVLLVTLALCCYEANAIVCPSLGKEMIAFLFEHEALYKPHLQLAYNPPEAALNAKLQVKSCTDKI
PIVQRKLIAGVLEKILVKCIF
>XP_005631812.1_MGClf
MKLLRVLVLVALPLYCLAGSGCLLLEEAINKAIDSQVSIDEYQNFLQPFTYGLETNEAIAELKQCFLQQS
DETRSNFALMMVTIVFPDVLSNQWTGTSRL
>XP_005631683.1_UGClf
MKLAVILALVTLALYCSPASAEICQNFLNVIKALFLDTPSSYQAALEFFNPDADMKDAMIQLKSLVDTLP
SNTTENILKFTEAVIKSPECA
>XP_005616787.1_FelD1ClfCh2
MKGTLLVLTLLVTQDLGIEMAKACPLFYSVFGTLAIGKELPLNTALRLANATEAEKAAMGKIQDCYNEKG
LDAKILDLIVMTTITTSKKCIYEAVDSLKETFHIAPLGR
>BAS29564.1_UGClf
MKLAVILALVTLALYCSPASAEICQNFLNVIKALFLDTPSSYQAALEFFNPDADMKDAMIQLKSLVDTLP
SNTTENILKFTEAVIKSPECA
>NP_001071275.1_UGBt1D
MRLSVTALLVTLALCYYKANAIVCPTFAADLTEFFYFPDLLYRLSLAKYNAPPEAVAAKMEVKQCTDRFS
VKNRLIITNILGKILLNCTVTDVKAVLNPSSA
>AAI26827.1_UGBt1D
MRLSVTALLVTLALCYYKANAIVCPTFAADLTEFFYFPDLLYRLSLAKYNAPPEAVAAKMEVKQCTDRFS
VKNRLIITNILGKILLNCTVTDVKAVLNPSSA
>DAA13780.1_MGBt2A
MKLVTVLMLVALPLYCYAGSSGCSLLDNVVEKSVDPTVSKDEYRAYLKDFAQTDVEKKAADELKQCFLQQ
SNETLANFKQMLQIIYDSIYCK
>NP_001094767.1_MGBt
MKLVTVLMLVALPLYCYAGSSGCSLLDNVVEKSVDPTVSKDEYRAYLKDFAQTDVEKKAADELKQCFLQQ
SNETLANFKQMLQIIYDSIYCK
>NP_001193735.1_ABPBt
MMKGALLVLTLLVTRELTFKTTDACPVFYGGVAALLLGSKTVLNSTLDLVDSTDEEKAAFGKVQDCFNEA
GFDAKLKVVEIMGSIVFDKDCTGYQVSTVLSSVFGIVLSAVSLVK
>XP_010798314.1_MallBt
MTRAGALLLLCTALLFIGGGKCDDICPALRDTVDLFISGSHEAYIEQVEKYNQNSDVLETADTLKSCVDE
KLTPQDKQDALSALNKIYSSSLC
>AAI49360.1_MGBt2A
MKLVTVLMLVALPLYCYAGSSGCSLLDNVVEKSVDPTVSKDEYRAYLKDFAQTDVEKKAADELKQCFLQQ
SNETLANFKQMLQIIYDSIYCK
>XP_005911362.1_MGBMu2B
MMKGALLVLTLLVTRELTFKTTDACPVFYGGVAALLLGSETVLNSTFDLVDSTDEEKAAFGKVQDCFNEA
GFDAKLKVVEIMGSIAFDKDCTGYQVSTVLSSVFGIVLSAVSLVK
>XP_005910516.1_UGBt1C
MKRSSALLLAALTVLCTCGLATGEDTEELFMDFLQTLLVGSTEELYEGPLSRYNISAEAKAAMEELKSCI
DGLQPVHKAELVKLLVQVLGGQDDA
>XP_005901353.1_UGBmu1D
MRLSVTALLVTLALCYYEANAIVCPTFAVDLTEFFYFPDLLYRLSLAKYNAPPEAVAAKMEVKQCTDRFS
VKNRLIITNVLGKILLNCTVTDAKAVLNPSSA
>XP_014335447.1 PREDICTED: secretoglobin family 1D member isoform X1 [Bos mutus]
MRLSVTALLVTLALCYYEANAIVCPTFAVDLTEFFYFPDLLYRLSLAKYNAPPEAVAAKMEVKQCTDRFS
VKNRLIITNVLVISFLLHRSFCSAAHARSGVSGLVQSGQLSLLTSDPWPPAGW
>ELR52408.1_MGBMu2A
MKLVTVLMLVALPLYCYAGSSGCSLLDNVIEKSVDPTVSKDEYRVYLKDFVQTDVEKKAADELKQCFLQQ
SNETLANFKQMLVISASSDVL
>ELR45527.1_UGBmu1C
MKRSSALLLAALTVLCTCGLATGEDTEELFMDFLQTLLVGSTEELYEGPLSRYNISAEAKAAMEELKSCI
DGLQPVHKAELVKLLV
>ELR47578.1_ABPBMu
MMKGALLVLALMVTRELIFQTTEACPVFYGVFGTLILGSKTLLNTTLDFVAATDEEKAALGKIQDCYDEA
GFDDKVLDLLLMASINLSTDCIKRSVSSVVNSIF
>XP_006040394.1_UGBbu1C
MKRSSALLLAALTVLCTCGLATGEDTEELFMDFLQTLLVGSTEELYEGPLSRYNINADAKAAIEELKSCI
DGLQPMHKAELVKLLVQVLGSQDDA
>XP_006046605.1_ABPBbu
MMKGALLVLALMVTRELIFQTTEACPVFYGVFSTLILGSKTLLNTTLDFVAATDEEKAALGKIQDCYNEA
GIDDKVLDLLLMGSIISDNDCNGYQVSSVLSSVFGIIFNAVSLVQ
>XP_006043252.1_MGBbu
MKLVTVLMLVALPLYCYAGTSGCSLLDNVIEKAVDPTVSKDEYREYLKDFARTDDEKNAVDELKQCFLQQ
SNETLANFEQMLQIMYNSIYCKAF
>XP_010852329.1_UGBbb1D
MRLSVTALLVILALCYYEANAIVCPAFAVDLTEFIYFPDLLYRLSLAKYNAPPEAVAAKMEVKQCTDRFS
VKNRLIITNGKILLNCTVTDVKAVLNPSSA
>XP_010847264.1_MGBbb2B
MMKGALLVLTLLVTRELTFKTTDACPVFYGGVAALLLGSETVLNSTFDLVDSTDEEKAAFGKVQDCFNEA
GFDAKLKVVEIMGSIVFDKDCTGYQVSTVLSSVFGIVLSAVSLVK
>XP_010831239.1_UGBbb1C
MKRSSALLLAALTVLCTCGLATGEDTEELFMDFLQTLLVGSTEELYEGPLSRYNINADAKAAMEELKSCI
DGLQPMHKAELVKLLVQVLGGQDDA
>XP_010997856.1_UGCd1C
MKGSRALLLAALIWLCTCGLATGEDTNEIFMDFLQTLLVGSPEELYEGPLGQYNVNADAKAAMAELKSCI
DGLQPMHKAELIKLLVQVLGSQDGS
>XP_006219540.1_UGVp1C
MKGSRALLLAALIWLCTCGLATGEDTNEIFMDFLQTLLVGSPEELYEGPLGQYDVNADAKAAMAELKSCI
DGLQPMHKAELIKLLVQVLGSQDGS
>XP_010947751.1_UGCb1C
MKESRALLLAALIWLCTCGLATGEDTNEIFMDFLQTLLVGSPEELYEGPLGQYNVNADAKAAMAELKSCI
DGLQPMHKAELIKLLVQVLGSQDGS
>XP_010981290.1_UGCd1D
MRLSLTVLLVTLALCCYEASAIVCPHLASDNAGFLWEPDEAYRKQIEMYQAPAEAVEAKLQVKQCVNDFS
KEKRLLLTKALTKVLVKCGYEDLERLLPLNIL
>XP_006173261.1_UGCf1D
MRLSLTVLLVTLALCCYEASAIVCPHLASDNAGFLWEPDEAYRKQIEMYQAPAEAVEAKLQVKRCVNDFS
KEKRLLLTKALTKVLVKCGYEDLERLLPLNIL
>XP_006214980.1_UGVp1D
MRLSLTVLLVTLALCCYEASAVVCPHLASDLAGFFWEPDEAYRKQIEMYEAPAEAVEAKLQVKQCVNGFS
KEKRLLLTKALEKVLVKCGYKEIESLPTNIL
>XP_010954716.1_UGCb1D
MRLSLTVLLVTLALCCYEASAIVCPHLASDNAGFLWEPDEAYRKQIEMYQAPAEAVEAKLQVKRCVNDFS
KEKRLLLTKALTKVLVKCGYEDLERLLPLNIL
>XP_010988638.1_UGCd3A
MKLVTVFLLVAISICSYSASALVLGVLSPVSSVSLVPVDKILPLLGPLKLLLKTLGISVEHLLEGLRKCV
NELGPEAADSVKKLLEALSYLV
>XP_006185474.1_UGCf3A
MKLVTVFLLVAISICSYSASALVLGVLSPVSSASLVPVDKILPLLGPLKLLLETLGISVEHLLEGLRKCV
NGLGPEAADSVKKLLEALSYLV
>XP_010981347.1_MGCd
MKLVMVLMLVALPLYCYAGSGCSVLGKAVEDGINTNVSMAEYILSLQEFIDDEDTANAIGELKQCFLSQS
NETLDNFRVMMQSIYNSPQCALY
>XP_010954717.1_MGCb
MKLVMVLMLVALPLYCYAGSGCSVLEKVVEDTINPNLSKDEYVASLQEFIDSEDTAKAAREFKQCFLSQS
NETLDNFRVMMQSIYNSPQCALY
>XP_006220077.1_UGVp3A
WNGTYKGPEAEVFLEDRDEWGWDEATDGQRGPAEVTRAGSACFTRGLFCSTATAFLLSGLAAPVNDVVPL
PVDKILPSLSPLKLLLETLGISVEHLLDGLRKCVNELGPEAADSVKKLL
>XP_006217090.1_MallVpCH1
MKPAGALLLLGAALLLILGGNCDICPAVKDDVNRFLVGTPEEYIATVRQYNSDSLIEANARKLKSCVDGK
LTEEDKQNALNALDKIYTDPLC
>NP_001075327.2 uteroglobin precursor [Equus caballus]
MKLAIIVTLAILALCCSPASAEICQSFADIIQGLFLGTPASFEAAVEPFKPDADMKAAATQLKTLVDFLP
KNTKDSILKLMDKIAKSPLCA
>Q8MKG2.2_UGEc
MKLAITITLAILALCCSPASAEICQSFADIIQGLFLGTPASFEAAVEPFKPDADMKAATTQLKTLVDFLP
KNTKDSILKLMDKIAKSPLCA
>XP_023509595.1 uteroglobin isoform X1 [Equus caballus]
MSTPSPSTVPGTHLEHIRRHLNTHISLKTTGSRDTARASLTSLLSTMKLAIIITLAILALCCSPASAGIC
QRFVGIVQALYLGTPASFEAAVEPFKPDADMKAAATQLKTLVDFLPKNAKDSILKLMDKIVESPLCA
>AGR44728.1 secretoglobin family 1A member 1, partial [Equus asinus]
SAEICQSFAGVIQSLFLGTPASFEAAVEPFNPDADMKAAATQLKTLVDLLPKNTKDSILKLMDKIAKSPL
CA
>AFI56493.1 secretoglobin family 1A member 1 variant A-like protein [Equus caballus]
MKLAIIVTLAILALCCSPASAEICQSFADIIQGLFLGTPASFEAAVEPFKPDADMKAATTQLKTLVDFLP
KNTKDSILKLMDKIAKSPLCA
>NP_001254729.1_UGEc
MKLAIIITLAILALCCSPASAGICQRLVGIVQALYLGTPASFEAAVEPFKPDADMKAAATQLKTLVDFLP
KNAKDSILKLMDKIVESPLCA
>XP_008521416.1_UGEp3A
MKLVTLFLLVTISICSYSSVAAFLINRLPVPVDKVLPLPLDNSVLPFMDPLKLLLKTLGISVEHLVEGLR
KCVNELGPEASEAVKKLL
>XP_001503898.1_UGEc3A
MKLVTLFLLVTISICSYSSVAAFLINRLPVPVDKVLPLPLDNSVLPFMDPLKLLLKTLGISVEHLVEGLR
KCVNELGPEASEAVKKLLEALSHLV
>XP_005598488.1_UGEc1D
MRLSVSVLLVTLALCCYDVKATVCPSLVVDHTAMYFTPDEFYKISLSKYKAPAEAVWGMMQVKQCTDEIS
IVDRFRIANALSNVLLKCTSQDL
>XP_008509951.1_UGEp1D
MRLFLPVLLVTLALCCCETNAATCPAVATDIASFFLLPDSLFKLQLIKYQAPPEAKDATMQVKQCINEIS
AGDRYIITETLGKIVLQCGA
>XP_001489389.2_UGEc1C
MPHSQGWSSPSPLLSLRPAFHPPGATAHFRPSVTLGPSHTTQIHRPRKSLPLCPMEPSRLTHKASRAEWG
FSLQKRGLGPTPEPVTLSLRPGMVRGHQLHRPSSVTSFSVTWPPHLCPLPQKPSAHHPSHSTPSPLLLST
PRGPRIRIHPGLPTCVLTGQVMMGRSGPPLGQVPPVRNKATAAEVAPEEAPLSAMKGSSTILLVALTLLC
TCKLATGEDNNEFFMDFLQTLLVGSPEELYEGPLGKYDVNADAKAALTELKSCIDGLQPEHKAELIKLLV
QVLGSEDGA
>XP_008504657.1_UGEp1C
MKGSSTILLVALTLLCTCKLATGEDNNEFFMDFLQTLLVGSPEELYEGPLGKYDVNADAKAALTELKSCI
DGLQPEHKAELIKLLVQVLGSEDGA
>XP_003362701.1_MGEc
MKLVTVLMLVAFPLYCYAGSGCQLLEDVVEKTITAELSPAEYVEAVQEFIPDEATEKAAIQLKQCYLKQS
NETLNDFRTMMNSMYNSAYCALF
>XP_008509911.1_MGEp
MKLVTVLMLVAFPLYCYAGSGCQLLEDVVEKTITAELSPAEYVEAVQEFIPDEATEKAAIQLKQCYLKQS
NETLNDFRTMMNSMYNSAYCALF
>XP_012028037.1_UGOam1C
MKRSSALLLAALTVLCTCGLATGEDSEELFMDFLQTLLVGSTEELYEGPLSKYNINADAKAAIAELKSCI
DGLQPMHKAELVKLLVLRPGRGAPIP
>XP_011957645.1_UGOam1C
MKRSSALLLAALTVLCTCGLATGEDSEELFMDFLQTLLVGSTEELYEGPLSKYNINADAKAAIAELKSCI
DGLQPMHKAELVKLLVLRPGRGAPIP
>XP_012001683.1_UGOam1D
MRLSVTALLVTLALCYYEANAVVCPIFALDLKEYFYSPDPLYKLSLAKYIAPQEAVAAKMQVKQCTNEFS
VQNRLLITKILGKILVNCTATDVKGLLDPSA
>XP_004019645.1_UGOa1D
MRLSVTALLVTLALCYYEANAVVCPIFALDLKEYFYSPDPLYKLSLAKYIAPQEAVAAKMQVKQCTNEFS
VQNRLLITKILGKILVKCTATDVKGLLDPSA
>XP_005699828.1_UGCh1D
MRLSVTTLLVTLALCYYEANAVVCPIFVLDLKEYFYSPDPLYKLSLAKYIAPREAVAAKMQVKQCTNEFS
VQNRLLITKILGKILVNCTATDVKGLLDPSA
>XP_011975774.1_MGOam2B
MPQKPCPEQSTPAAAMMKGALLVLALLVTRELTFKTTEAEACPVFYGGVAALLLGSKTLLNSTLDLVDTT
DEEKAAFGKAQDCFNEAGFDAKLKIVELVGSIIFDKDCFGYQVSTVVNSLFGIILSAVSLVK
>XP_013826731.1_MGCh2B
MPQKPCPEQSTPAAAMMKGALLVLALLVTRELTFKTTEAEACPVFYGGVAALLLGSKTLLNSTLDLVDTT
DEEKAAFGKAQDCFNEAGFDAKLKIVELVGSIIFDKDCSGYQVSTVVNSLFGIILSAVSLVK
>XP_012045541.1_MGOa2B
MLQKPCPEQSTPAAAMMKGALLVLALLVTRELTFKTTEAEACPVFYGGVAALLLGSKTLLNSTLDLVDTT
DEEKAAFGKAQDCFNEAGFDAKLKIVELVGSIIFDKDCFGYQVSTVVNSLFGIILSAVSLVK
>NP_001182244.1_UGOa3A
MKLVTVFLLVTIGICSYSATAFLIHSLPLPMNKALPMPMDALPFLDPLKLLLNTLGISVEHLVEGLRKCV
NELTPEASDAVKKLLEALSCLV
>ABB46352.1_CCSPOa
MKLVTVFLLVTIGICSYSATAFLIHSLPLPMNKALPMPMDALPFLDPLKLLLNTLGISVEHLVEGLRKCV
NELTPEASDAVKKLLEALSCLV
>XP_005683174.1_UGCh3A
MKLVTVFLLVTIGICSYSATAFLIHSLPLPVNKALPLPLDALPFLDPLKLLLNTLGISVEHLVEGLRKCV
NELTPEASDAVKKLLEALSYLV
>XP_012001682.1_MGOam
MKLVTVLMLVALPLYCYAGSSGCSLLDNVIDKAVDPTVSKDEYRAYLKDFLQTENEGNAIDELKQCFLQQ
SNETLANFKQMLEVMYNSIYCKAF
>XP_004019646.1_MGOa
MKLVTVLMLVALPLYCYAGSSGCSLLDNVIDKAVDPTVSKDEYRAYLKDFLQTENEGNAIDELKQCFLQQ
SNETLANFKQMLEVMYNSIYCKAF
>XP_005699829.1_MGCh
MKLVTVLVLVALPLYCYAGSSGCSLLDNVIDKAVDPTVSKDEYRAYLKDFLQTENEENAADELKQCFLQQ
SNETLANFKQMLEVMYNSIYCKAF
>XP_011975782.1_MallOamCH1
MTRAGALLLLCAALLLTTGGKCDDICPALRDTVDLFISGSHEAYIEQVEKYNQNPDVLETANTLKSCVDE
KLTPQDKQDALSALVGQAV
>XP_012045536.1_MallOaCH1
MTWAGALLLLCAALLLITGGKCDDICPALRDTVDLFISGSHEAYIEQVEKYNQNPDVLETANTLKSCVDE
KLTPQDKQDALSALNKIYSSSLC
>XP_005692317.1_MallChCH1
MTRAGALLLLCAALLLITGGKCDDICPALRDTVDLFISGSHEAYIEQVEKYNQNPDVLETADTLKSCVDE
KLTPQDKQDALSALNKIYSSSLC
>ADB94581.1_CCSPOa
MKLTIAFALVTLTLFCRPASTEVCPSLLYALGNLLIGTPSSYEAALEPFSPDEDMKEATRQLKELIDTLS
PKAKDSVLQLMGKIVQSPECA
>XP_005699831.1_UGCh
MKLTIAFALVTLTLFCRPASTEVCPSLLYALGNLLTGTPSSYAAALEPFSPDEDMKEATRQLKALIDTLS
PKAKDSVLQLMGKIVQSPECA
>NP_001171576.1_UGOa
MKLTIAFALVTLTLFCRPASTEVCPSLLYALGNLLIGTPSSYEAALEPFSPDEDMKEATRQLKELIDTLS
PKAKDSVLQLMGKIVQSPECA
>NP_001005462.1_UGSs1D
MRLSLTVLLVTLALCCYEAHGIVCRALVKEFSAFLWKPDEIYKPELELFGAPPEAVDAKMKVKQCANGIS
FKKKILLTKTLVEILVKKCGFEDVKTLFPDISLGLSASVFK
>CAD60973.1_PheromaxASS
MRLSLTVLLVTLALCCYEAHGIVCRALVKEFSAFLWKPDEIYKPELELFGAPPEAVDAKMKVKQCANGIS
FKKKILLTKTLVEILVKKCGFEDVKTLFPDISLGLSASVFK
>XP_003124271.1 secretoglobin family 1C member 1 [Sus scrofa]
MKGSSTFLLVALSLLCTSGLATGEDNNEFFMDFLQTLLVGSTEDLYEGPLGKYDVNADAKAALTELKSCI
DGLQPVHKAELVKLLVQVLGSQDDA
>XP_003353880.1 uteroglobin [Sus scrofa]
MKLAVTFTLVALIFFCSPASAEVCPSFVEVIQNLFKGTLASYQASVEPFSPNEDMKKAGAQLKTLVDTLS
PEAKDSVLKLQEKIIKSPLCA
>XP_013003652.1_UGCp3A
MKLATTFLVLCVALLSHFGNTTLVESLANPMAEPLAALAPAAEAVAGAVPRLPVPFNPLKLMLTSLGIPV
EHLIAGSTKCIAELGPEAVGAVKTLLVLTLFG
