# Supplementary material for: Another cat and mouse game: Deciphering the evolution of the SCGB superfamily and exploring the molecular similarity of major cat allergen Fel d 1 and mouse ABP using computational approaches
Source: PLoS One. 2018 May 17;13(5):e0197618. doi: 10.1371/journal.pone.0197618 (PMC5957422; doi:10.1371/journal.pone.0197618)
Supplement: S2 File — (XLSX) [file pone.0197618.s011.xlsx]

## Sheet: S2 File
S. No	Gene Name	Gene Bank Account Number	Chromosome number	Protein Name	Sequence Length (amino acids)	Protein ID	Subtype	Molecular type	Strain	Orgnism	Conserved protein domain ID	Taxon
1	B6_a1ψ	KM014069	7	ABPA1		Pseudogene_partial	Alpha	Genomic DNA	C57BL/6	Mus musculus (House Mouse)		10090
2	B6_bg1	KM014083	7	ABPBG1	109	AIQ80461.1		Genomic DNA	C57BL/6	Mus musculus (House Mouse)	CDD:286352	10090
3	B6_a2	KM014043	7	ABPA2	93	AIQ80460		Genomic DNA	C57BL/6	Mus musculus (House Mouse)	CDD:279445; CDD:238346	10090
4	B6_bg2	KM014055	7	ABPBG2	112	AIQ80448.1		Genomic DNA	C57BL/6	Mus musculus (House Mouse)	CDD:286352	10090
5	B6_bg3ψ	KM014056	7	ABPBG3	110	AIQ80447.1		Genomic DNA	C57BL/6	Mus musculus (House Mouse)	CDD:286352	10090
6	B6_a3	KM014044	7	ABPA3	93	AIQ80459.1	Alpha	Genomic DNA	C57BL/6	Mus musculus (House Mouse)	CDD:279445; CDD:238346	10090
7	B6_bg4ψ	KM014084	7	ABPBG4		Pseudogene_complete		Genomic DNA	C57BL/6	Mus musculus (House Mouse)		10090
8	B6_a4ψ	KM014070	7	ABPA4		Pseudogene_complete		Genomic DNA	C57BL/6	Mus musculus (House Mouse)		10090
9	B6_a28ψ	KM014081	7	ABPA28		Pseudogene_complete		Genomic DNA	C57BL/6	Mus musculus (House Mouse)		10090
10	B6_bg5ψ	KM014085	7	ABPBG5		Pseudogene_partial		Genomic DNA	C57BL/6	Mus musculus (House Mouse)		10090
11	B6_a5ψ	KM014071	7	ABPA5		Pseudogene_partial		Genomic DNA	C57BL/6	Mus musculus (House Mouse)		10090
12	B6_bg28ψ	KM014094	7	ABPBG28		Pseudogene_complete		Genomic DNA	C57BL/6	Mus musculus (House Mouse)		10090
13	B6_bg6ψ	KM014086	7	ABPBG6		Pseudogene_complete		Genomic DNA	C57BL/6	Mus musculus (House Mouse)		10090
14	B6_a6ψ	KM014072	7	ABPA6		Pseudogene_complete		Genomic DNA	C57BL/6	Mus musculus (House Mouse)		10090
15	B6_bg7	KM014057	7	ABPBG7	112	AIQ80446.1		Genomic DNA	C57BL/6	Mus musculus (House Mouse)	CDD:286352	10090
16	B6_a7		7	ABPA7	93	AIQ80458.1	Alpha	Genomic DNA	C57BL/6	Mus musculus (House Mouse)	CDD:279445; CDD:238346	10090
17	B6_bg8ψ	KM014087	7	ABPBG8		Pseudogene_complete		Genomic DNA	C57BL/6	Mus musculus (House Mouse)		10090
18	B6_a8ψ	KM014073	7	ABPA8		Pseudogene_complete		Genomic DNA	C57BL/6	Mus musculus (House Mouse)		10090
19	B6_bg9ψ	KM014088	7	ABPBG9		Pseudogene_complete		Genomic DNA	C57BL/6	Mus musculus (House Mouse)		10090
20	B6_a9ψ	KM014074	7	ABPA9		Pseudogene_partial		Genomic DNA	C57BL/6	Mus musculus (House Mouse)		10090
21	B6_bg29ψ	KM014095	7	ABPBG29		Pseudogene_complete		Genomic DNA	C57BL/6	Mus musculus (House Mouse)		10090
22	B6_bg10ψ	KM014058	7	ABPBG10	108	AIQ80445.1		Genomic DNA	C57BL/6	Mus musculus (House Mouse)	CDD:305140; CDD:286352	10090
23	B6_a10	KM014046	7	ABPA10	93	AIQ80457	Alpha	Genomic DNA	C57BL/6	Mus musculus (House Mouse)	CDD:238346	10090
24	B6_bg30ψ	KM014096	7	ABPBG30		Pseudogene_complete		Genomic DNA	C57BL/6	Mus musculus (House Mouse)		10090
25	B6_bg11	KM014059	7	ABPBG11	112	AIQ80444.1		Genomic DNA	C57BL/6	Mus musculus (House Mouse)	CDD:286352	10090
26	B6_a11	KM014047	7	ABPA11_a18	93	AIQ80456.1	Alpha	Genomic DNA	C57BL/6	Mus musculus (House Mouse)	CDD:279445; CDD:238346	10090
27	B6_bg12	KM014060	7	ABPBG12	112	AIQ80443.1		Genomic DNA	C57BL/6	Mus musculus (House Mouse)	CDD:286352	10090
28	B6_a12	KM014048	7	ABPA12	93	AIQ80455.1	Alpha	Genomic DNA	C57BL/6	Mus musculus (House Mouse)	CDD:279445; CDD:238346	10090
29	B6_a29	KM014045	7	ABPA29_a7	93	ADB46063.1	Alpha	Genomic DNA	C57BL/6	Mus musculus (House Mouse)	CDD:279445; CDD:238346	10090
30	B6_bg13ψ	KM014089	7	ABPBG13		Pseudogene_complete		Genomic DNA	C57BL/6	Mus musculus (House Mouse)		10090
31	B6_a13ψ	KM014075	7	ABPA13		Pseudogene_complete		Genomic DNA	C57BL/6	Mus musculus (House Mouse)		10090
32	B6_bg14ψ	KM014090	7	ABPBG14_bg16		Pseudogene_complete		Genomic DNA	C57BL/6	Mus musculus (House Mouse)		10090
33	B6_a14ψ	KM014076	7	ABPA14_a16		Pseudogene_partial		Genomic DNA	C57BL/6	Mus musculus (House Mouse)		10090
34	B6_bg31ψ	KM014097	7	ABPBG31_bg32		Pseudogene_complete		Genomic DNA	C57BL/6	Mus musculus (House Mouse)		10090
35	B6_bg15ψ	KM014061	7	ABPBG15_bg17		AIQ80442.1		Genomic DNA	C57BL/6	Mus musculus (House Mouse)	CDD:305140; CDD:286352	10090
36	B6_a15	KM014049	7	ABPA15_a17	93	AIQ80454.1	Alpha	Genomic DNA	C57BL/6	Mus musculus (House Mouse)	CDD:279445; CDD:238346	10090
37	B6_bg16ψ	KM014090	7	ABPBG14_bg16		Pseudogene_complete		Genomic DNA	C57BL/6	Mus musculus (House Mouse)		10090
38	B6_a16ψ	KM014076	7	ABPA14_a16		Pseudogene_partial		Genomic DNA	C57BL/6	Mus musculus (House Mouse)		10090
39	B6_bg32ψ	KM014097	7	ABPBG31_bg32		Pseudogene_complete		Genomic DNA	C57BL/6	Mus musculus (House Mouse)		10090
40	B6_bg17ψ	KM014061	7	ABPBG15_bg17		AIQ80442.1		Genomic DNA	C57BL/6	Mus musculus (House Mouse)	CDD:305140; CDD:286352	10090
41	B6_a17	KM014049	7	ABPA15_a17	93	AIQ80454.1		Genomic DNA	C57BL/6	Mus musculus (House Mouse)	CDD:279445; CDD:238346	10090
42	B6_bg33ψ	KM014098	7	ABPBG33		Pseudogene_complete		Genomic DNA	C57BL/6	Mus musculus (House Mouse)		10090
43	B6_bg18	KM014062	7	ABPBG18	112	AIQ80441.1		Genomic DNA	C57BL/6	Mus musculus (House Mouse)	CDD:286352	10090
44	B6_a18	KM014047	7	ABPA11_a18	93	AIQ80456.1		Genomic DNA	C57BL/6	Mus musculus (House Mouse)	CDD:279445; CDD:238346	10090
45	B6_bg19	KM014063	7	ABPBG19	112	AIQ80440.1		Genomic DNA	C57BL/6	Mus musculus (House Mouse)	CDD:286352	10090
46	B6_a19	KM014050	7	ABPA19	93	AIQ80453.1	Alpha	Genomic DNA	C57BL/6	Mus musculus (House Mouse)	CDD:279445; CDD:238346	10090
47	B6_bg20	KM014064	7	ABPBG20	112	AIQ80439.1		Genomic DNA	C57BL/6	Mus musculus (House Mouse)	CDD:286352	10090
48	B6_a20	KM014051	7	ABPA20	93	AIQ80452.1	Alpha	Genomic DNA	C57BL/6	Mus musculus (House Mouse)	CDD:279445; CDD:238346	10090
49	B6_bg34ψ	KM014099	7	ABPBG34		Pseudogene_complete		Genomic DNA	C57BL/6	Mus musculus (House Mouse)		10090
50	B6_bg21	KM014065	7	ABPBG21	112	AIQ80438.1		Genomic DNA	C57BL/6	Mus musculus (House Mouse)	CDD:286352	10090
51	B6_a21ψ	KM014077	7	ABPA21		Pseudogene_partial	Alpha	Genomic DNA	C57BL/6	Mus musculus (House Mouse)		10090
52	B6_bg22ψ	KM014091	7	ABPBG22		Pseudogene_complete		Genomic DNA	C57BL/6	Mus musculus (House Mouse)		10090
53	B6_a22ψ	KM014078	7	ABPA22		Pseudogene_complete		Genomic DNA	C57BL/6	Mus musculus (House Mouse)		10090
54	B6_bg23ψ	KM014092	7	ABPBG23		Pseudogene_complete		Genomic DNA	C57BL/6	Mus musculus (House Mouse)		10090
55	B6_a23ψ	KM014079	7	ABPA23		Pseudogene_complete		Genomic DNA	C57BL/6	Mus musculus (House Mouse)		10090
56	B6_bg24	KM014066	7	ABPBG24	112	AIQ80437.1		Genomic DNA	C57BL/6	Mus musculus (House Mouse)	CDD:286352	10090
57	B6_a24	KM014052	7	ABPA24	92	AIQ80451.1	Alpha	Genomic DNA	C57BL/6	Mus musculus (House Mouse)	CDD:279445; CDD:238346	10090
58	B6_bg25ψ	KM014093	7	ABPBG25		Pseudogene_complete		Genomic DNA	C57BL/6	Mus musculus (House Mouse)		10090
59	B6_a25ψ	KM014080	7	ABPA25		Pseudogene_partial		Genomic DNA	C57BL/6	Mus musculus (House Mouse)		10090
60	B6_bg26	KM014067	7	ABPBG26	112	AIQ80436.1		Genomic DNA	C57BL/6	Mus musculus (House Mouse)	CDD:286352	10090
61	B6_a26ψ	KM014053	7	ABPA26	92	AIQ80450.1	Alpha	Genomic DNA	C57BL/6	Mus musculus (House Mouse)	CDD:279445; CDD:238346	10090
62	B6_bg27	KM014068	7	ABPBG27		AIQ80435.1		Genomic DNA	C57BL/6	Mus musculus (House Mouse)	CDD:286352	10090
63	B6_a27	KM014054	7	ABPA27	92	AIQ80449.1	Alpha	Genomic DNA	C57BL/6	Mus musculus (House Mouse)	CDD:279445; CDD:238346	10090
64	B6_a30ψ	KM014082	7	ABPA30		Pseudogene_complete		Genomic DNA	C57BL/6	Mus musculus (House Mouse)		10090
