# Supplementary material for: Another cat and mouse game: Deciphering the evolution of the SCGB superfamily and exploring the molecular similarity of major cat allergen Fel d 1 and mouse ABP using computational approaches
Source: PLoS One. 2018 May 17;13(5):e0197618. doi: 10.1371/journal.pone.0197618 (PMC5957422; doi:10.1371/journal.pone.0197618)
Supplement: S3 File — (XLSX) [file pone.0197618.s012.xlsx]

## Sheet: Sheet1
NCBI ID_all UG clusters	Protein Name	Cluster No	Gene	Gene ID	Chromosome	Organisms	Sex
Cluster 1
XP_001489389.2	secretoglobin family 1C member 1	1	SCGB1C1	100051168	12	Equus caballus	Female
XP_008504657.1	secretoglobin family 1C member 1	1	SCGB1C1	103539962	Unplaced Scaffold	Equus przewalskii	Male
XP_003124271.1	secretoglobin family 1C member 1	1	SCGB1C1	100517148	2	Sus scrofa	Female
XP_023095989.1	secretoglobin family 1C member 1	1	SCGB1C1	101081497	D1	Felis catus	Female
XP_848275.1	secretoglobin family 1C member 1	1	SCGB1C1	606779	18	Canis lupus familiaris	Female
XP_006893245.1	secretoglobin family 1C member 1	1	SCGB1C1	102852260	Unplaced Scaffold	Elephantulus edwardii	Female
XP_006219540.1	secretoglobin family 1C member 1	1	SCGB1C1	102539329	Unplaced Scaffold	Vicugna pacos	Female
XP_010997856.1	secretoglobin family 1C member 1	1	SCGB1C1	105105738	Unplaced Scaffold	Camelus dromedarius	Male
XP_010947751.1	secretoglobin family 1C member 1	1	SCGB1C1	105064498	Unplaced Scaffold	Camelus bactrianus	Female
XP_005341658.1	secretoglobin family 1C member 1	1	SCGB1C1	101955762	Unplaced Scaffold	Ictidomys tridecemlineatus	Female
EAW90678.1	secretoglobin, family 1C member 1	1	SCGB1C1	147199	11	Homo sapiens
NP_001091079.1	secretoglobin family 1C member 2	1	SCGB1C2	653486	17	Homo sapiens
XP_012625056.1	secretoglobin family 1C member 1	1	SCGB1C1	105874082	5	Microcebus murinus	Pooled male and female
NP_001093212.1	secretoglobin family 1C member 1	1	SCGB1C1	338417	7	Mus musculus
XP_008852574.1	secretoglobin family 1C member 1	1	SCGB1C1	103751053	Unplaced Scaffold	Nannospalax galili	Female
XP_012028037.1	secretoglobin family 1C member 1	1	SCGB1C1	101105959	21	Ovis aries musimon
XP_011957645.1	secretoglobin family 1C member 1	1	SCGB1C1	101105959	21	Ovis aries
XP_006040394.1	secretoglobin family 1C member 1-like	1	LOC102401847	102401847	Unplaced Scaffold	Bubalus bubalis	Female
XP_010831239.1	secretoglobin family 1C member 1	1	SCGB1C1	104983506	Unplaced Scaffold	Bison bison bison	Male
XP_005910516.1	secretoglobin family 1C member 1	1	SCGB1C1	102275871	Unplaced Scaffold	Bos mutus	Female
ELR45527.1	Secretoglobin family 1C member 1	1	SCGB1C1	102275871	Unplaced Scaffold	Bos mutus	Female
Cluster 2
NP_033726.1	secretoglobin, family 1B, member 27	2	SCGB1B27	11354	7	Mus musculus
NP_001268455.1	secretoglobin, family 1B, member 19	2	SCGB1B19	434676	7	Mus musculus
Cluster 3
AAH27518.1	secretoglobin, family 1A, member 1	3	SCGB1A1	22287	19	Mus musculus
ADB94581.1	secretoglobin family 1A member 1	3	SCGB1A1	100431098	21	Ovis aries
NP_001171576.1	Uteroglobin precursor	3	SCGB1A1	100431098	21	Ovis aries
XP_005699831.1	secretoglobin family 1A member 1	3	SCGB1A1	102181005	29	Capra hircus
XP_003353880.1	Uteroglobin	3	SCGB1A1	102164135	2	Sus scrofa	Female
BAS29564.1	secretoglobin family 1A member 1	3	SCGB1A1	476060	18	Canis lupus familiaris	Female
ABB70067.1	secretoglobin family 1A member 1	3	SCGB1A1	102164135	2	Sus scrofa	Female
AGR44728.1	secretoglobin family 1A member 1	3	SCGB1A1	106826817	Unplaced Scaffold	Equus asinus	Male
AFI56493.1	secretoglobin family 1A member 1	3	SCGB1A1	100033916	12	Equus caballus	Female
XP_023509595.1	secretoglobin family 1A member 1	3	SCGB1A1	100060053	12	Equus caballus	Female
NP_001254729.1	uteroglobin precursor	3	SCGB1A1	100060053	12	Equus caballus	Female
NP_001075327.2	secretoglobin family 1A member 1	3	SCGB1A1	100033916	12	Equus caballus	Female
Q8MKG2.2	secretoglobin family 1A member 1	3	SCGB1A1	100033916	12	Equus caballus	Female
AAM21316.1	uteroglobin precursor	3	SCGB1A1	100033916	12	Equus caballus	Female
Cluster 5
XP_012376835.1	secretoglobin family 1D member 4-like	5	LOC101421149	101421149	Unplaced Scaffold	Dasypus novemcinctus	Female
XP_006899935.1	secretoglobin family 1D member-like	5	LOC102865236	102865236	Unplaced Scaffold	Elephantulus edwardii	Female
XP_003435449.2	secretoglobin family 1D member 2-like	5	LOC100688914	100688914	Unplaced Scaffold	Canis lupus familiaris	Female
XP_003993553.2	secretoglobin family 1D member	5	LOC101085573	101085573	D1	Felis catus	Female
XP_006173261.1	secretoglobin family 1D member 1	5	SCGB1D1	102510402	Unplaced Scaffold	Camelus ferus	Male
XP_010954716.1	secretoglobin family 1D member 1-like	5	LOC105070118	105070118	Unplaced Scaffold	Camelus bactrianus	Female
XP_010981290.1	secretoglobin family 1D member 1-like	5	LOC105091481	105091481	Unplaced Scaffold	Camelus dromedarius	Male
XP_006214980.1	secretoglobin family 1D member-like	5	LOC102534953	102534953	Unplaced Scaffold	Vicugna pacos	Female
NP_001005462.1	secretoglobin family 1D member 1	5	SCGB1D1	449006	2	Sus scrofa	Female
CAD60973.1	Pheromaxein A subunit	5	SCGB1D1	449006	2	Sus scrofa	Female
AAH69289.1	secretoglobin, family 1D, member 1	5	SCGB1D1	10648	11	Homo sapiens
XP_012633802.1	secretoglobin family 1D member 1	5	LOC105878655	105878655	5	Microcebus murinus	Pooled male and female
EAW74009.1	secretoglobin, family 1D, member 2	5	SCGB1D2	10647	11	Homo sapiens
XP_013216741.1	secretoglobin family 1D member 2-like	5	LOC101957736	101957736	Unplaced Scaffold	Ictidomys tridecemlineatus	Female
XP_005598488.1	secretoglobin family 1D member	5	LOC102150493	102150493	12	Equus caballus	Female
XP_008509951.1	secretoglobin family 1D member-like	5	LOC103544962	103544962	Unplaced Scaffold	Equus przewalskii	Male
XP_012001683.1	secretoglobin family 1D member-like	5	LOC101110099	101110099	21	Ovis aries musimon
XP_004019645.1	secretoglobin family 1D member-like	5	LOC101110099	101110099	21	Ovis aries
XP_005699828.1	secretoglobin family 1D member	5	LOC102180194	102180194	29	Capra hircus	Male
XP_010852329.1	secretoglobin family 1D member	5	LOC104998699	104998699	Unplaced Scaffold	Bison bison bison	Male
NP_001071275.1	secretoglobin family 1D member 2	5	SCGB1D	338419	29	Bos taurus	Pooled male and female
AAI26827.1	secretoglobin, family 1D, member 2	5	SCGB1D	338419	29	Bos taurus	Pooled male and female
XP_005901353.1	secretoglobin family 1D member	5	LOC102277418	102277418	Unplaced Scaffold	Bos mutus	Female
XP_014335447.1	Secretoglobin family 1D member	5	LOC102277418	102277418	Unplaced Scaffold	Bos mutus	Female
