# Supplementary material for: Another cat and mouse game: Deciphering the evolution of the SCGB superfamily and exploring the molecular similarity of major cat allergen Fel d 1 and mouse ABP using computational approaches
Source: PLoS One. 2018 May 17;13(5):e0197618. doi: 10.1371/journal.pone.0197618 (PMC5957422; doi:10.1371/journal.pone.0197618)
Supplement: S4 File — (XLSX) [file pone.0197618.s013.xlsx]

## Sheet: Sheet1
Multiple sequence alignment (MSA) S. No	Accession No	Protein ID	Protein Name	Cluster No	Gene	Gene ID	Chromosome	Organisms
1	X01423.1	P02779	Uteroglobin	A	SCGB1A1	100009053	Unplaced scaffold	Oryctolagus cuniculus
2	M25609.1	P06913.2	Uteroglobin	A	SCGB1A1	100009053	Unplaced scaffold	Oryctolagus cuniculus
3	X13197.1	P11684	Uteroglobin	A	SCGB1A1	7356	11	Homo sapiens
4	Mf UGB	AAB50763.1	CC-10	A	SCGB1A1			Macaca fuscata fuscata
5	Ss UGB		CC-10	A	SCGB1A1			Sus scrofa
6	Y13765.1	O70544 (Q8VD96)	Uteroglobin	A	UG/CC10-SCGB1A1			Mesocricetus auratus
7	J05536.1	AAA41817	PCB binding precursor	A	SCGB1A1	25575	1	Rattus norvegicus
8	L04503.1	AAA03625.1	Uteroglobin	A	SCGB1A1	22287	19	Mus musculus
9	AF008595.1	AAB67069.1	lacrimal androgen-binding protein eta	B	SCGB1B2	57426	7	Mus musculus
10	S68136.1 (Q35420)			B
11	M74952.1	AAC37318.1	major allergen I ch1	B	LOC677877	677877		Felis catus
12	M74953.1	AAC41617	major allergen I ch1	B	LOC677877	677877		Felis catus
13	J00777.1 (V01263.1)	CAA24577.1 (P02780)	prostatic steroid binding protein C3	C	SCGB2A2	361725	1	Rattus norvegicus
14	J00777.1 (V01263.1)	CAA24577.1 (P02780)	prostatic steroid binding protein C3	C
15	U33147.1	AAC50375.1	Mammaglobin	C	SCGB2A2	4250	11	Homo sapiens
16	AJ224173.1	CAA11865.1 (O75556)	lipophilin C	C	SCGB2A1	4246	11	Homo sapiens
17	J00774.1 (AH002237)	AAA41969.1	prostatic steroid-binding protein C1	D	SCGB1D2	309203	1	Rattus norvegicus
18	J00776 (AH002581.2)		prostatic steroid-binding protein C2	D	SCGB1D4	293731	1	Rattus norvegicus
19	Z66540.1	SJL38371.1	Heteroglobin A subunit	D	FHG22-SCGB1D2			Mesocricetus auratus
20	AJ224171.1	CAA11863.1 (O95968)	lipophilin A	D	SCGB1D1	10648	11	Homo sapiens
21	AJ224172.1	CAA11864.1 (O95969)	lipophilin B	D	SCGB1D2	10647	11	Homo sapiens
22	Hs Lymphoglobin		Lymphoglobin	D				Homo sapiens
23	M77341.1	AAC41616.1	major allergen I ch2	E	CH2	677879		Felis catus
